# Supplementary material for: The Prognostic Value of Pulmonary Hypertension in Patients with Mitral Regurgitation Undergoing Mitral Valve Transcatheter Edge-to-Edge Repair: A Systematic Review and Meta-Analysis
Source: Diagnostics (Basel). 2025 Mar 27;15(7):852. doi: 10.3390/diagnostics15070852 (PMC11988427; doi:10.3390/diagnostics15070852)
Supplement: Supplementary file 1 [file diagnostics-15-00852-s001.zip]

Archive with 1 entries (1 files):
- diagnostics-3355955-supplementary.pdf
